# Supplementary material for: Secretome from Human Mesenchymal Stem Cells-Derived Endothelial Cells Promotes Wound Healing in a Type-2 Diabetes Mouse Model
Source: Int J Mol Sci. 2022 Jan 15;23(2):941. doi: 10.3390/ijms23020941 (PMC8779848; doi:10.3390/ijms23020941)
Supplement: Supplementary file 1 [file ijms-23-00941-s001.zip]

Archive with 1 entries (1 files):
- ijms-1402692-supplementary.pdf
